# Supplementary material for: Anti-modified citrullinated vimentin antibody: a novel biomarker associated with cardiac systolic dysfunction in patients with rheumatoid arthritis
Source: BMC Cardiovasc Disord. 2020 Aug 26;20:390. doi: 10.1186/s12872-020-01676-x (PMC7448352; doi:10.1186/s12872-020-01676-x)
Supplement: Supplementary file 1 — Additional file 1. Analyzed Data. [file 12872_2020_1676_MOESM1_ESM.dat]

PatientID	Age	Sex	DD	RF	ACPA	AMCV	Seropositive	DM	TolalChol	LDL	HDL	TG	HLP	weight	H	BMI	HTN	PDN	HCQ	MTX	Lef	SSZ	DAS28	SDAI	Function	FraminghamScore	evelocity	ee	IVRT	EF	SystolicHF	RVSm	TAPSE	PAP
1013	45	1	20	0	300	1000	1	0	155	92	30	121	0	76	162	28,9590001524158	0	1	1	1	0	0	2	3	1	,3	,78	8	200	50	0	12	26	26
1115	53	1	3	0	300	1000	1	1	111	40	58	65	0	105	165	38,5674931129477	0	1	1	1	1	1	1,7	3,3	1	,2	,77	5	155,27	60	0	10	30	32
1043	47	0	9	3	300	1000	1	1	185	120	55	155	0	55	165	20,2020202020202	1	1	1	1	1	1	2,6	3,3	2	2,9	1,09	27	140,47	45	1	15	25	35
1080	41	1	22	3	300	1000	1	0	156	88	56	96	0	52	156	21,3675213675214	0	1	1	1	1	0	1,6	2,5	1	,1	,84	8	103,51	50	0	14	22	23
1113	67	1	30	3	240	1000	1	0	192	128	55	56	0	78	164	29,0005948839976	0	1	0	1	1	0	2,6	3	3	1,9	,7	11	133,09	60	0	12	22	17
1099	42	1	20	1	240	1000	1	0	287	185	43	132	1	88	161	33,9493075112843	0	1	0	1	0	0	1,8	2,9	2	2,3	1,05	21	133,09	45	1	13	21	30
1035	32	1	4	0	145	1000	1	0	124	86	54	145	0	48	154	20,2395007589813	0	1	1	1	1	0	2,2	3,3	1	0	,92	7	103,51	60	0	13	25	18
1018	66	0	1	0	2,4	1000	1	0	185	125	45	95	0	65	173	21,7180660897457	0	1	1	1	0	0	1,9	2	1	9,1	,7	8	140,47	45	1	11	22	27
1116	47	1	19	3	300	997	1	1	175	97	57	92	0	62	156	25,4766600920447	0	1	1	1	0	1	2,31	3,3	1	,2	,68	13	127	50	0	100	19	36
1110	31	1	2	0	143	980	1	0	201	92	32	86	0	97	153	41,437054124482	0	1	1	0	0	1	2,1	3,3	1	,1	,89	6	200	60	0	10	22	28
1004	74	0	3	3	250	890	1	1	165	120	35	230	1	48	152	20,7756232686981	0	1	1	1	1	1	2,4	3,3	2	15,4	,48	9	140,47	45	1	11	30	36
1068	59	1	2,5	0	24	855	1	1	181	113	48	101	1	65	164	24,1671624033314	1	1	1	1	0	1	2,1	3,3	1	1,6	1,01	14	125,69	50	0	14	24	26
1054	67	1	20	0	150	850	1	0	159	79	41	195	0	46	148	21,0007304601899	0	1	1	0	0	0	2,7	3,3	3	2,6	,45	11	140,47	60	0	14	25	27
1003	61	0	16	2	300	561	1	0	175	110	55	175	0	72	162	27,4348422496571	0	1	1	1	1	0	1,9	3,2	3	6,9	,53	10	170,06	35	1	18	29	40
1046	79	1	5	2	85	550	1	1	146	89	33	119	1	77	157	31,2385898008033	1	1	1	1	0	0	2,5	3,3	3	8,5	1,12	16	132,47	45	1	10	19	29
1087	55	1	5	0	156	545	1	0	217	125	53	148	0	75	151	32,8932941537652	0	1	1	1	0	0	1,9	3,1	2	1,2	,8	6	125,69	60	0	12	26	29
1052	54	1	18	0	300	455	1	0	212	128	51	165	0	999	174	999	0	1	1	1	0	0	2,7	3,1	3	1,1	,86	10	118,3	60	0	14	100	100
1135	54	1	20	0	32	450	1	0	178	104	64	193	0	60	153	25,6311674996796	1	1	1	1	0	0	1,7	2,5	1	,5	,72	10	103,51	60	0	10	16	27
1026	54	1	3	0	15	345	1	0	195	105	72	87	0	53	155	22,0603537981269	0	1	1	1	0	0	1,9	2,2	1	,4	,75	5	125,69	60	0	13	22	21
1017	40	1	4	2	2,2	345	1	0	145	75	65	124	0	67	151	29,3846761106969	0	1	1	1	0	0	1,8	,5	1	0	,81	7	133,09	60	0	12	26	25
1030	52	1	2	3	140	325	1	0	159	84	41	102	0	105	160	41,015625	1	1	1	1	0	0	1,8	2,2	1	,7	1,07	11	133,09	60	0	12	27	35
1029	52	1	1	0	300	267	1	0	172	112	45	159	0	66	158	26,4380708219837	0	1	1	1	0	0	1,9	2	1	,6	1,12	12	147,87	60	0	13	24	30
1014	44	1	15	1	300	231	1	0	156	83	54	93	0	53	152	22,9397506925208	0	1	1	1	0	0	2	3	1	,9	,81	8	133,09	60	0	15	23	15
1012	55	0	4	2	30	219	1	0	195	100	57	216	0	76	164	28,256989886972	1	1	1	1	0	1	1,6	,3	1	,1	,63	10	118,3	50	0	10	23	31
1056	68	0	22	3	300	212	1	0	225	134	41	250	1	84	175	27,4285714285714	0	1	1	1	1	0	2,7	3,3	2	13,6	,64	16	125,69	55	0	13	21	26
1034	37	1	3,5	1	300	180	1	0	165	85	55	143	0	65	158	26,0374939913475	0	1	1	1	0	0	1,6	2,2	1	0	,86	9	110,91	60	0	8	15	27
1027	56	1	11	3	203	171	1	1	170	110	50	87	1	72	157	29,2101099436083	0	1	1	1	1	0	2,7	3,3	3	,5	,62	8	125,69	60	0	10	23	28
1023	55	1	2	0	3,6	158	1	1	223	163	32	190	1	82	151	35,9633349414499	1	1	1	0	0	0	2,2	2,7	1	,05	,89	12	133,09	60	0	13	24	35
1028	61	1	2	0	175	145	1	0	278	215	38	190	1	93	165	34,1597796143251	1	1	1	1	0	0	1,9	2,4	2	10,8	,54	4	170,06	50	0	9	21	100
1092	46	1	7	2	85	136	1	0	217	122	75	84	0	85	159	33,6220877338713	0	1	1	1	0	0	1,1	2	1	,3	,53	6	110,91	60	0	12	21	29
1091	54	0	16	3	300	120	1	0	158	68	66	173	0	95	165	34,8943985307622	0	1	1	1	0	0	2,5	3,3	2	2,9	,73	9	110,91	50	0	11	21	31
1055	45	0	2	3	6	97	1	0	155	85	45	185	0	87	170	30,1038062283737	0	1	1	1	0	0	1,8	3	1	4,3	,65	6	140,47	60	0	11	24	27
1074	46	1	4	0	120	85	1	0	131	91	41	129	0	93	156	38,2149901380671	0	1	1	1	0	0	2,5	3,2	1	,1	,68	5	125,69	60	0	14	25	19
1061	67	1	3	0	4,1	81	1	1	252	170	50	159	1	61	150	27,1111111111111	1	1	1	1	0	0	1,8	2,8	2	8	,63	10	147,87	60	0	12	24	100
1072	60	1	1	2	300	76	1	1	217	153	30	200	0	95	154	40,0573452521504	0	1	1	1	0	1	2,6	3	2	,05	,66	9	125,69	60	0	11	20	28
1032	32	1	5	2	101	65	1	0	146	82	54	120	0	999	147	999	0	1	1	1	1	0	2,5	3	2	0	,72	6	125,69	60	0	13	22	30
1102	42	1	22	1	85	55	1	0	153	74	46	91	0	44	137	23,4429111833342	0	1	0	1	0	0	1,5	1,3	1	,1	,67	11	110,91	50	0	13	25	19
1076	35	1	9	0	159	54	1	0	164	86	63	87	0	74	152	32,0290858725762	0	1	1	1	0	1	2	1,8	1	0	1,04	8	110,91	60	0	14	30	24
1081	52	1	5	2	32	54	1	0	157	76	69	59	0	62	140	31,6326530612245	1	1	1	1	0	1	2,3	3,3	1	,8	,72	8	110,91	60	0	15	25	27
1075	39	1	13	2	300	52	1	0	170	87	70	66	0	75	160	29,296875	1	1	1	1	1	0	1,5	2,8	1	,1	,64	5	103,51	60	0	11	21	100
1036	62	1	39	3	300	45	1	1	245	185	35	145	1	58	145	27,5862068965517	1	1	1	1	1	1	2,7	3,3	3	4,8	,8	13	103,51	60	0	15	27	25
1108	35	1	15	3	180	45	1	0	175	97	64	111	1	86	156	35,3385930309007	0	1	1	1	1	0	1,9	3,1	1	0	,85	7	103,51	60	0	12	21	20
1083	62	0	23	3	115	45	1	1	165	123	34	187	0	91	162	34,674592287761	1	1	0	1	0	0	1,3	1,7	1	23,9	,61	10	133,09	60	0	10	23	32
1041	53	1	18	3	72	45	1	0	211	142	49	101	0	65	162	24,7675659198293	1	1	1	1	0	0	1,8	2,5	2	2,7	,9	9	133,09	60	0	12	25	33
1106	61	1	6	0	18	45	1	0	168	82	63	85	0	80	153	34,1748899995728	0	1	1	1	0	0	2,6	3,3	3	,6	,66	13	118,3	50	0	9	21	28
1019	60	0	4,5	2	267	42	1	0	187	95	65	112	0	56	173	18,7109492465502	0	1	1	1	0	0	2,5	3,1	1	9,3	,63	100	118,3	60	0	100	20	25
1093	56	1	13	2	300	40	1	0	173	92	44	218	0	73	158	29,2421086364365	0	1	1	1	0	1	2,6	3	1	1	,8	13	118,3	60	0	12	21	16
1069	65	1	40	2	300	37	1	0	155	79	57	65	0	60	149	27,025809648214	0	1	1	1	0	0	2,5	3,3	3	1,3	,76	10	118,3	60	0	15	21	30
1088	60	1	30	3	300	35	1	0	155	69	66	99	0	53	151	23,2445945353274	0	1	1	1	1	0	2,6	3,3	2	,7	,63	12	118,3	50	0	12	19	25
1112	67	1	5	2	262	35	1	0	198	126	51	104	0	58	152	25,1038781163435	0	1	1	1	0	1	2	2,5	2	2,7	,77	9	133,09	60	0	12	24	27
1085	47	0	10	1	70	35	1	0	158	98	40	51	0	65	156	26,7094017094017	0	1	1	1	1	1	2,3	3,3	3	1,9	,97	7	110,91	50	0	15	20	100
1098	55	1	3	2	101	33	1	0	200	118	53	145	0	90	162	34,2935528120713	1	1	1	1	1	0	2,6	3,3	3	,8	,69	13	125,69	60	0	13	27	25
1121	50	1	15	2	40	32	1	1	163	75	43	153	0	68	155	28,3038501560874	0	1	1	1	0	0	1,9	2,2	2	,7	,65	6	110,91	60	0	13	25	30
1015	54	1	5	2	84	30	1	0	220	135	64	126	0	54	158	21,6311488543503	0	1	1	1	0	0	1,8	2,2	1	,9	,46	5	133,09	60	0	12	21	30
1114	62	0	3	0	43	30	1	0	169	95	33	159	0	87	161	33,5635199259288	1	1	1	1	0	0	1,8	1,5	1	12,2	,85	10	103,51	60	0	13	22	27
1058	62	1	20	1	43	29	1	1	251	105	66	149	1	61	154	25,7210322145387	1	1	1	0	0	0	2,7	2,9	1	4,4	,63	9	147,87	50	0	12	27	19
1101	46	1	5	0	300	28	1	0	164	99	44	103	0	76	165	27,9155188246097	0	1	1	1	0	0	1,7	2	1	,2	,82	8	122	60	0	100	21	26
1107	63	0	23	4	67	28	1	0	188	96	52	198	0	97	189	27,1548948797626	0	1	1	1	1	1	2,1	3	2	8,8	,56	11	162,66	60	0	14	25	31
1070	54	0	10	0	2	28	1	0	222	183	30	220	0	78	158	31,244992789617	1	1	1	1	0	1	2,5	1,6	1	16,6	,51	6	125,69	60	0	13	27	27
1122	53	1	4	2	145	25	1	0	177	94	55	93	0	78	158	31,244992789617	0	1	1	1	0	0	1,5	1,7	1	,4	,65	13	118,3	60	0	11	22	25
1117	62	1	1,5	0	12	25	1	0	188	71	49	339	1	94	154	39,6356889863383	0	1	1	1	0	0	2,2	1	1	1,8	,84	14	103,51	60	0	16	27	31
1051	60	1	4,5	3	300	23	1	0	182	76	68	138	0	75	163	28,2283864654296	0	1	1	1	0	1	1,7	2,3	2	,6	,75	8	162,66	50	0	12	23	21
1103	64	1	8	0	300	23	1	1	185	85	64	198	1	80	156	32,8731097961867	1	1	1	1	0	0	2,1	3,3	2	3,3	,75	15	140,47	60	0	8	16	25
1009	63	1	6	3	300	19	1	0	189	96	68	163	0	67	149	30,178820773839	0	1	1	1	0	1	1,9	2,8	1	1,3	,72	14	133,09	50	0	100	27	30
1049	58	1	3	0	,4	19		0	210	146	48	210	0	95	159	37,5776274672679	0	1	1	1	0	0	2,4	3	2	1,3	,89	11	118,3	60	0	100	22	30
1100	33	1	,5	0	300	18	1	0	173	123	35	95	0	65	163	24,4646016033724	0	1	1	1	0	0	1,3	2,2	1	0	,87	7	88,75	60	0	100	23	21
1120	44	1	3	0	211	18	1	0	165	110	45	156	0	63	157	25,5588462006572	0	1	1	1	0	0	2	3	2	,2	,54	4	133,09	50	0	12	21	21
1047	31	0	17	0	125	18	1	0	165	95	53	100	0	39	137	20,7789440034099	0	1	1	1	1	0	2,7	3,3	3	,1	,75	10	96,12	60	0	10	20	20
1134	34	1	2	0	103	18	1	0	163	82	57	108	0	56	154	23,6127508854782	0	1	1	1	1	0	1,7	3,3	1	0	,86	5	125,69	50	0	13	22	24
1025	53	1	29	2	88	18	1	0	151	82	40	145	1	54	155	22,4765868886576	1	1	1	1	0	0	2,5	3	3	1,6	,57	9	125,69	60	0	15	100	100
1104	60	1	28	3	32	18	1	0	175	93	52	155	0	54	151	23,6831717907109	0	1	1	1	0	0	2,3	3	3	1	,51	12	81,33	55	0	11	20	19
1045	46	0	7	1	24	18	1	0	187	98	45	180	0	78	175	25,469387755102	0	1	1	1	0	0	1,5	2,2	1	8	,54	6	133,09	60	0	14	21	21
1038	63	1	5	0	12	18	1	0	153	67	56	98	0	85	158	34,0490306040699	0	1	1	1	1	0	2,4	3	1	1,2	,82	8	200	60	0	11	21	19
1059	55	0	2,5	0	9	18	1	0	174	84	69	153	0	58	164	21,5645449137418	0	1	1	1	0	0	1,5	2,8	1	3,6	,74	7	155,27	50	0	12	18	24
1127	60	1	3	2	6	18	1	0	195	116	57	109	0	80	158	32,0461464508893	0	1	1	1	0	0	1,8	3	2	1,3	,67	8	125,69	60	0	12	17	19
1077	34	1	,5	0	4	18		0	165	115	43	87	0	56	161	21,6041047799082	0	1	1	1	0	0	1,8	3	1	0	,66	9	118,3	60	0	14	25	100
1016	42	1	8	0	3	18		0	192	116	33	85	0	64	163	24,0882231171666	0	1	1	1	1	0	2,4	3	2	,4	,63	10	125,69	60	0	13	23	32
1005	50	1	10	4	23	17,5	1	1	174	100	42	142	0	67	156	27,5312294543064	0	1	1	1	1	1	2,1	2,6	2	,7	,5	10	110,91	60	0	12	21	21
1048	67	1	40	0	3,3	17		1	287	205	45	342	1	54	152	23,3725761772853	1	1	1	1	1	0	2,4	3,3	3	10,5	,57	14	155,27	50	0	16	26	27
1095	65	1	3	0	3	17		0	195	106	53	131	0	68	155	28,3038501560874	1	1	1	0	0	0	1,9	3	2	4,8	1,03	17	110,91	60	0	11	24	32
1090	52	1	10	0	,1	17		0	178	96	69	63	0	84	152	36,3573407202216	0	1	1	1	0	1	2,5	3,3	2	,3	,64	6	103,51	60	0	11	25	28
1060	44	1	10	0	2	16		0	191	118	51	108	0	68	157	27,5873260578522	0	1	0	1	0	0	2	2	1	,4	1,08	7	103,51	60	0	13	28	28
1001	45	0	1,5	2	78	15	1	0	155	105	35	87	0	75	165	27,5482093663912	0	1	1	1	1	0	1,8	2,4	1	5,4	,41	6	125,69	60	0	100	100	24
1111	33	1	2	0	45	15	1	0	154	81	32	155	0	84	165	30,8539944903581	0	1	1	1	0	0	1,7	1	1	0	,95	9	118,3	60	0	11	26	22
1040	31	1	8	0	38	15	1	0	185	116	65	225	0	85	165	31,2213039485767	0	1	1	0	0	1	1,1	1,6	1	0	,81	7	200	60	0	10	24	24
1084	72	0	35	1	3,5	15	1	0	163	87	48	165	0	54	164	20,0773349196907	0	1	1	1	0	1	100	100	100	13,5	1,04	13	147,87	60	0	15	28	30
1126	34	1	3	0	3,2	15		0	171	105	55	86	0	75	159	29,6665480004747	0	1	1	1	0	0	1,5	2,1	1	0	,64	0	125,69	60	0	11	24	16
1129	68	1	2	0	1,4	15		0	178	91	43	104	0	60	154	25,2993759487266	0	1	1	1	0	0	2,5	3,3	1	3,1	,53	13	147,87	60	0	11	21	28
1066	42	1	11	2	300	14	1	0	168	87	68	67	0	60	161	23,1472551213302	0	1	1	1	0	0	2,4	3,3	2	,1	,88	8	147,87	50	0	11	22	19
1039	46	1	12	0	25	14	1	0	174	87	70	87	0	74	156	30,4076265614727	0	1	1	1	0	0	1,7	2,3	1	,2	,77	8	103,51	60	0	13	23	28
1010	35	1	3	0	5	14		0	167	115	45	72	0	60	161	23,1472551213302	0	1	1	0	0	0	1,6	2,5	1	0	,7	5	170,06	60	0	12	23	15
1125	64	0	10	0	3,2	14		1	196	125	38	167	0	53	168	18,7783446712018	0	1	1	1	0	0	1,8	1,7	2	13,8	,56	9	200	50	0	11	21	22
1050	52	1	4	0	3	14		0	185	87	65	116	0	68	153	29,0486564996369	0	1	1	1	1	1	2,7	3,3	2	,5	,71	7	140,47	60	0	12	27	28
1079	41	1	1	0	3	14		1	155	77	35	222	1	75	160	29,296875	1	1	1	1	0	0	1,9	3,1	1	,3	,61	4	118,3	60	0	100	22	28
1008	32	0	10	0	3	14		0	154	86	43	154	0	92	173	30,7394166193324	0	1	1	1	0	1	2,4	3,3	2	,1	,83	8	103,51	60	0	12	23	100
1006	65	1	,5	2	2,5	14	1	0	177	89	57	154	0	57	145	27,1105826397146	0	1	1	1	0	0	2,5	3,2	2	1,7	,41	8	200	60	0	13	21	19
1128	51	1	2	0	2	14		1	256	153	34	251	1	81	157	32,8613736865593	1	1	1	1	0	0	1,8	2,1	1	5,7	1,03	14	118,3	60	0	13	17	23
1031	60	1	,5	0	,4	14		1	114	52	38	156	1	76	153	32,4661454995942	0	1	1	1	0	0	2	2,8	2	1	,67	13	118,3	60	0	10	21	27
1133	53	1	1	0	15	13	1	0	184	116	42	96	0	80	150	35,5555555555556	0	1	1	1	0	0	2,4	3	2	,7	,73	9	125,69	60	0	12	27	30
1064	71	1	30	0	3,3	13		0	184	90	79	74	0	69	153	29,4758426246316	0	1	1	1	1	0	2,4	2,5	2	2,5	,9	9	88,72	60	0	14	28	35
1007	48	1	5	0	3	13		0	195	123	43	142	0	72	163	27,0992510068125	0	1	1	1	0	0	1,9	1,4	1	,6	,8	7	118,3	60	0	11	26	22
1053	37	1	14	0	2,3	12,2		0	176	107	44	123	0	90	158	36,0519147572504	0	1	1	1	0	0	2,5	3,3	1	,1	,63	6	125,69	60	0	13	20	24
1131	58	1	3	0	3	12		0	192	100	54	154	0	78	157	31,6442857722423	0	1	1	0	0	0	1,5	1	1	1,2	1,41	23	200	60	0	10	27	29
1132	44	1	14	0	3	12		0	202	120	41	226	0	73	160	28,515625	0	1	1	1	1	1	1,3	1,8	1	,1	,99	7	140,47	60	0	13	25	36
1097	55	1	3	0	2,4	12		0	211	107	86	55	0	82	171	28,0428165931398	0	1	1	1	1	0	2,4	3,1	2	,5	,51	10	133,09	60	0	11	23	17
1011	55	1	10	0	1,8	12		0	175	100	58	187	0	80	158	32,0461464508893	0	1	1	1	0	0	2,1	2	1	,01	,89	14	133,09	60	0	100	25	22
1105	60	1	3	0	1,6	12		1	255	159	53	213	1	65	149	29,2779604522319	0	1	1	1	0	0	1,9	2,5	1	1,4	,73	12	118,3	50	0	13	23	28
1124	32	1	15	0	,7	12		0	188	135	39	69	0	999	156	999	0	1	0	1	1	1	2,6	3	2	0	1,07	9	103,51	60	0	12	100	15
1094	34	1	6	1	33	11	1	0	165	102	55	45	0	56	162	21,3382106386222	0	1	1	1	0	0	1,3	2,1	1	0	,96	9	200	60	0	15	25	25
1109	76	1	21	0	4,9	11		1	130	62	49	93	1	70	150	31,1111111111111	1	1	1	1	1	0	2,5	2,1	1	,02	,78	26	200	60	0	14	23	19
1063	54	1	5	0	3,8	11		1	265	198	34	130	1	75	153	32,0389593745995	1	1	1	1	0	0	2,6	3,3	2	8,8	,71	11	140,47	60	0	14	26	26
1057	62	0	32	0	3	11		1	172	107	50	71	1	72	168	25,5102040816327	0	1	0	1	1	0	1,4	3,2	2	7,9	,8	100	142,01	60	0	10	23	100
1037	55	1	2,5	0	4	10		0	247	154	46	207	1	79	149	35,5839827034818	1	1	1	1	0	0	2,2	1,2	1	4,1	,83	11	170,06	35	1	13	22	21
1042	42	1	3	1	4	10	1	0	165	98	45	112	0	80	154	33,7325012649688	0	1	1	1	0	0	1,8	3	1	,1	,6	5	103,51	60	0	10	20	28
1062	54	1	5	0	4	10		0	253	153	39	333	0	62	156	25,4766600920447	0	1	1	1	0	0	1,5	2,1	1	2,2	,76	10	103,51	60	0	12	23	26
1071	30	1	4	0	3,2	10		0	161	108	41	56	0	56	158	22,4323025156225	0	1	1	1	0	0	1,9	2,1	1	0	,93	6	110,91	60	0	17	26	25
1073	75	1	4	0	3	10		0	155	87	45	125	0	46	145	21,8787158145065	0	1	1	1	0	0	2,6	3,3	3	3	,82	9	125,69	50	0	13	23	45
1130	31	1	3	0	1,5	10		0	169	113	38	86	0	57	158	22,8328793462586	0	1	1	1	0	0	2	,1	1	0	,65	4	96,12	60	0	12	20	24
1082	55	1	5	0	2	8		0	228	136	65	133	0	89	148	40,6318480642805	1	1	1	1	0	0	2,6	3,1	2	2,3	,86	12	118,3	60	0	14	25	26
1096	72	1	1	0	,7	8		0	201	126	47	144	1	54	141	27,1616115889543	0	1	1	1	1	0	2,5	3,3	3	3,4	,38	6	110,51	60	0	9	14	85
1021	57	1	2	0	,6	6,4		0	265	197	45	185	1	68	151	29,8232533660804	1	1	1	0	0	0	2,2	2,5	2	6,6	,57	9	118,3	60	0	15	25	35
1086	57	0	2	0	2,3	6		0	112	67	30	75	0	76	180	23,4567901234568	0	1	1	1	0	0	1,3	3,2	1	5,4	,75	6	200	60	0	13	29	31
1022	58	1	10	0	,5	6		0	202	116	45	202	0	76	153	32,4661454995942	0	1	1	1	0	0	2,6	3	2	,01	,73	12	155,27	60	0	12	24	28
1044	75	1	,5	0	3	5,5		0	156	81	34	144	0	64	156	26,2984878369494	1	1	1	1	0	0	2,5	3,1	1	11,7	1,6	40	88,72	55	0	10	17	24
1020	33	1	1	0	3,3	5		0	145	79	63	83	0	73	163	27,4756294930182	0	1	1	1	0	0	2,3	3	1	0	,84	6	200	60	0	13	22	17
1065	68	1	30	0	3	5		0	165	95	50	116	0	72	142	35,707200952192	1	1	1	1	0	0	2,3	3	2	6,4	,54	6	147,87	50	0	12	100	16
1067	37	1	6	0	3	5		0	180	86	57	182	1	90	162	34,2935528120713	0	1	1	1	0	0	1,3	2	1	,1	1,04	10	125,69	60	0	12	26	27
1078	35	1	2,5	0	3	5		0	207	103	74	149	0	76	169	26,609712545079	0	1	1	1	0	1	2,6	3	1	,1	,79	5	125,69	60	0	15	23	28
1119	43	1	12	2	3	5	1	0	152	84	41	145	0	67	164	24,9107674003569	0	1	1	0	1	0	2,3	2,5	1	,1	,85	10	110,91	60	0	10	24	100
1089	57	1	22	0	1,1	4,2		0	165	105	50	153	0	73	155	30,3850156087409	0	1	1	1	1	0	2,5	3,3	2	,5	,48	5	140,48	50	0	12	23	45
1002	52	0	15	0	,6	4		0	210	146	56	187	1	65	173	21,7180660897457	1	1	1	1	1	1	2,8	3,1	1	5,9	,79	6	200	60	0	13	27	24
1118	58	1	7	0	,3	4		0	211	123	57	126	0	65	155	27,0551508844953	0	1	1	1	0	0	1,9	3	1	1,6	,95	9	192,24	60	0	13	27	31
1024	57	1	15	2	11	3	1	1	167	94	55	222	1	72	149	32,4309715778569	1	1	1	1	1	1	2,5	3,3	2	1,5	,75	100	110,91	50	0	15	20	25
1123	63	1	2	0	1,5	3		1	173	97	48	114	1	86	156	35,3385930309007	1	1	1	1	0	1	1,9	3,2	2	4,6	1	16	118,3	50	0	12	21	27
1033	53	1	13	0	1,4	,5		0	131	68	51	60	0	45	149	20,2693572361605	1	1	1	1	0	0	2,5	3	2	,3	1,1	22	118,3	50	0	100	28	33
